# Supplementary material for: Flavor Formation in Goat Meat: A Lipid-Centric Comparative Study of High-Altitude and Low-Altitude Breeds
Source: Foods. 2026 Mar 4;15(5):855. doi: 10.3390/foods15050855 (PMC12984371; doi:10.3390/foods15050855)
Supplement: Supplementary file 1 [file foods-15-00855-s001.zip]

Archive with 1 entries (1 files):
- foods-4082250-supplementary.pdf
